# Supplementary material for: Genetic and Biochemical Characterization of AXC-2 from Achromobacter ruhlandii
Source: Pathogens. 2024 Jan 27;13(2):115. doi: 10.3390/pathogens13020115 (PMC10893412; doi:10.3390/pathogens13020115)
Supplement: Supplementary file 1 [file pathogens-13-00115-s001.zip]

Archive with 2 entries (2 files):
- Fig S1 and S2 - Supplementary material-2.pdf
- Table 1 - Supplementary material.xlsx
