# Supplementary material for: Genetic and Biochemical Characterization of AXC-2 from Achromobacter ruhlandii
Source: Pathogens. 2024 Jan 27;13(2):115. doi: 10.3390/pathogens13020115 (PMC10893412; doi:10.3390/pathogens13020115)
Supplement: Supplementary file 1 [file pathogens-13-00115-s001.zip › Table 1 - Supplementary material.xlsx]

## Sheet: Genomes containing blaAXC
Table S1: Distribution of blaAXC in A. xylosoxidans and A. ruhlandii Genomes
									nucleotide blast using blaAXC-1 as the query
Genome NCBI database	N°	Description	Assembly Ref Seq	Remove from Genome NCBI	Reason	ID	NrdA Allele	ST	Total Score	Query Cover	E value	Per. ident	Accession	AXC enzyme
A. xylosoxidans	1	Achromobacter xylosoxidans strain KCJK1726 NODE_127_length_8937_cov_10.9757_ID_253, whole genome shotgun sequence	ASM170748v1	This record was removed by RefSeq staff.	unverified source organism	-	new	new	1319	1	0.0	93.21	LYQK01000030.1	AXC-3
	2	Achromobacter xylosoxidans strain KCJK1728 NODE_620_length_3641_cov_14.9439_ID_1243, whole genome shotgun sequence	ASM170753v1	This record was removed by RefSeq staff	low quality sequence	A.ruhlandii	new	new	1314	1	0.0	93.10	LYQM01002536.1	new17
	3	Achromobacter xylosoxidans strain KCJK1727 NODE_125_length_8946_cov_14.767_ID_249, whole genome shotgun sequence	ASM170747v1	This record was removed by RefSeq staff	contaminated	A.ruhlandii	26	new	1325	1	0.0	93.32	LYQL01000288.1	new2
	4	Achromobacter xylosoxidans strain SCCH136:Ach223948 NODE_61_length_14868_cov_185.845176, whole genome shotgun sequence	ASM2752981v1			A. xylosoxidans	40	426	1225	1	0.0	93.09	JAPZVI010000061.1	new3
	5	Achromobacter xylosoxidans strain Ax67 contig_1_legth_344019_cov_55.330160, whole genome shotgun sequence	ASM2370340v1			A. xylosoxidans	43	277	1657	1	0.0	100	JAMQJT010000001.1	AXC-1
	6	Achromobacter xylosoxidans strain 2013Y70398103IV 2013Y70398103IV_contig722, whole genome shotgun sequence	ASM2252504v1			A. xylosoxidans	38	new	1657	1	0.0	100	JAJLPZ010000722.1	AXC-1
	7	Achromobacter xylosoxidans strain 2012Ycf490IX 2012Ycf490IX_contig245, whole genome shotgun sequence	ASM2252512v1			A. xylosoxidans	38	new	1589	0.95	0.0	100	JAJLPW010000245.1	AXC incomplete
	8	Achromobacter xylosoxidans strain 2010Ycf408V 2010Ycf408V_contig493, whole genome shotgun sequence	ASM2252528v1			A. xylosoxidans	38	new	1657	1	0.0	100	JAJLPN010000493.1	AXC-1
	9	Achromobacter xylosoxidans strain 2010Ycf236IV 2010Ycf236IV_contig175, whole genome shotgun sequence	ASM2252530v1			A. xylosoxidans	38	new	1657	1	0.0	100	JAJLPM010000175.1	AXC-1
	10	Achromobacter xylosoxidans strain 2009Ycf805IV 2009Ycf805IV_contig30, whole genome shotgun sequence	ASM2252534v1			A. xylosoxidans	38	new	1657	1	0.0	100	JAJLPK010000030.1	AXC-1
	11	Achromobacter xylosoxidans NH44784-1996 complete genome	A.x.NH44784-1996			A. xylosoxidans	37	28	1657	1	0.0	100.0	HE798385.1	AXC-1
	12	TPA_asm: Achromobacter xylosoxidans isolate CTOTU49487 NODE_1677_length_6260_cov_10.412087, whole genome shotgun sequence	ASM3205952v1	This record was removed by RefSeq staff	genome length too small	A. xylosoxidans	36	new	1652	1	0.0	99.89	DAMCAO010000137.1	removed by RefSeq staff.
	13	Achromobacter xylosoxidans isolate MGYG-HGUT-00091 genome assembly, contig: .20287_6_4.1, whole genome shotgun sequence	MGYG-HGUT-00091			A. xylosoxidans	43	new	1657	1	0.0	100	CABIYZ010000001.1	AXC-1
	14	Achromobacter xylosoxidans strain FDAARGOS_255 unitig_0_quiver_pilon, whole genome shotgun sequence	ASM208316v2			A. xylosoxidans	36	182	1652	1	0.0	99.89	NBTL02000001.1	AXC-1
	15	Achromobacter xylosoxidans strain 4124363476 scaffold_1, whole genome shotgun sequence	ASM195705v1			A. xylosoxidans	36	182	1652	1	0.0	99.89	MJMP01000002.1	AXC-1
	16	Achromobacter xylosoxidans strain A13 contig657, whole genome shotgun sequence	ASM127631v1			A. xylosoxidans	37	447	1640	1	0.0	99.67	LDVO01000240.1	AXC-1
	17	Achromobacter xylosoxidans strain A12 contig799, whole genome shotgun sequence	ASM127586v1			A. xylosoxidans	37	447	1640	1	0.0	99.67	LDVN01000442.1	AXC-1
	18	Achromobacter xylosoxidans strain A11 contig1069, whole genome shotgun sequence	ASM127603v1			A. xylosoxidans	37	447	1640	1	0.0	99.67	LDVM01000538.1	AXC-1
	19	Achromobacter xylosoxidans strain A10 contig1101, whole genome shotgun sequence	ASM127587v1			A. xylosoxidans	37	447	1640	1	0.0	99.67	LDVL01000432.1	AXC-1
	20	Achromobacter xylosoxidans strain A9 contig911, whole genome shotgun sequence	ASM127602v1			A. xylosoxidans	37	447	1640	1	0.0	99.67	LDVK01000415.1	AXC-1
	21	Achromobacter xylosoxidans strain A-8 contig765, whole genome shotgun sequence	ASM16583v1			Other (A. genogroup 21)	35	87	1640	1	0.0	99.67	LDVJ01000386.1	AXC-1
	22	Achromobacter xylosoxidans strain A7 contig793, whole genome shotgun sequence	ASM127584v1			A. xylosoxidans	37	447	1640	1	0.0	99.67	LDVI01000388.1	AXC-1
	23	Achromobacter xylosoxidans strain GN008 chromosome	ASM1328225v1			A. xylosoxidans	104	418	1640	1	0.0	99.67	CP053618.1	AXC-1
	24	Achromobacter xylosoxidans strain SCCH77 Ach922817 NODE_143_length_14895_cov_47.798016, whole genome shotgun sequence	ASM2874552v1			A. xylosoxidans	36	182	1652	1	0.0	99.89	JAQZZM010000143.1	AXC-1
	25	Achromobacter xylosoxidans strain A1 NODE_92_length_17967_cov_39.9448, whole genome shotgun sequence	ASM2248854v1			A. xylosoxidans	106	418	1652	1	0.0	99.89	JAKLXU010000092.1	AXC-1
	26	Achromobacter xylosoxidans strain 13463 NODE_120_length_21174_cov_6.30085, whole genome shotgun sequence	ASM2248851v1			A. xylosoxidans	36	182	1652	1	0.0	99.89	JAKLXT010000120.1	AXC-1
	27	Achromobacter xylosoxidans strain 10412 NODE_11_length_115815_cov_17.7168, whole genome shotgun sequence	ASM2248848v1			A. xylosoxidans	43	314	1652	1	0.0	99.89	JAKLXR010000011.1	AXC-1
	28	Achromobacter xylosoxidans strain 41779/2 NODE_2_length_647728_cov_114.038892, whole genome shotgun sequence	ASM2232100v1			A. xylosoxidans	36	182	1652	1	0.0	99.89	JAKJXC010000002.1	AXC-1
	29	Achromobacter xylosoxidans strain 451/2 NODE_3_length_585506_cov_109.755899, whole genome shotgun sequence	ASM2232526v1			A. xylosoxidans	36	530	1652	1	0.0	99.89	JAKJWR010000003.1	new4
	30	Achromobacter xylosoxidans strain 451/1 NODE_2_length_584776_cov_72.317498, whole genome shotgun sequence	ASM2232109v1			A. xylosoxidans	36	530	1652	1	0.0	99.89	JAKJWQ010000002.1	new4
	31	Achromobacter xylosoxidans strain 74/3 NODE_11_length_186127_cov_137.491793, whole genome shotgun sequence	ASM2232116v1			A. xylosoxidans	36	182	1652	1	0.0	99.89	JAKJWO010000011.1	AXC-1
	32	Achromobacter xylosoxidans strain 2017Y71064617IV 2017Y71064617IV_contig114, whole genome shotgun sequence	ASM2252456v1			A. xylosoxidans	36	182	1652	1	0.0	99.89	JAJLQS010000114.1	AXC-1
	33	Achromobacter xylosoxidans strain 2006Ycf465II 2006Ycf465II_contig196, whole genome shotgun sequence	ASM2252544v1			A. xylosoxidans	36	182	1652	1	0.0	99.89	JAJLPE010000196.1	AXC-1
	34	TPA_asm: Achromobacter xylosoxidans isolate UBA901 UBA901_contig_6, whole genome shotgun sequence	ASM229407v1			A. xylosoxidans	36	new	1652	1	0.0	99.89	DBER01000016.1	AXC-1
	35	TPA_asm: Achromobacter xylosoxidans isolate CTOTU48109 NODE_2_length_923761_cov_29.020290, whole genome shotgun sequence	ASM3199486v1			A. xylosoxidans	36	182	1652	1	0.0	99.89	DAMAGR010000002.1	AXC-1
	36	Achromobacter xylosoxidans X02736 contig_168, whole genome shotgun sequence	X02736v1			A. xylosoxidans	43	314	1652	1	0.0	99.89	AZHL01000168.1	AXC-1
	37	Achromobacter xylosoxidans strain DN2019 contig143_Achromobacter_xylosoxidans_9119006998, whole genome shotgun sequence	ASM1081559v1			A. xylosoxidans	36	182	1648	1	0.0	99.78	WWES01000143.1	AXC-1
	38	Achromobacter xylosoxidans strain 2014Y70575019I 2014Y70575019I_contig153, whole genome shotgun sequence	ASM2252496v1			A. xylosoxidans	37	253	1646	1	0.0	99.78	JAJLQD010000153.1	new5
	39	Achromobacter xylosoxidans isolate R8 genome assembly, chromosome: BN2910	R8			A. xylosoxidans	36	185	1646	1	0.0	99.78	LN890477.1	new6
	40	Achromobacter xylosoxidans strain 418/1 NODE_2_length_811781_cov_129.137698, whole genome shotgun sequence	ASM2232118v1			A. xylosoxidans	36	529	1646	1	0.0	99.78	JAKJWP010000002.1	new7
	41	Achromobacter xylosoxidans strain SOLR10 chromosome	ASM329361v1			A. xylosoxidans	36	new	1646	1	0.0	99.78	CP025774.1	new8
	42	Achromobacter xylosoxidans strain 2011Ycf90III 2011Ycf90III_contig261, whole genome shotgun sequence	ASM2252519v1			A. xylosoxidans	349	505	1458	1	0.0	95.99	JAJLPT010000260.1	new8
	43	Achromobacter xylosoxidans strain 2009Ycf429 2009Ycf429_contig283, whole genome shotgun sequence	ASM2252537v1			A. xylosoxidans	349	505	1458	1	0.0	95.99	JAJLPI010000283.1	new8
A. ruhlandii	1	Achromobacter ruhlandii strain Ar38 NODE_28_length_48928_cov_43.2865_ID_55	ASM280300v1			A. ruhlandii	143	148	1336	1	0.0	93541	NZ_PHIK01000028.1	AXC-2
	2	Achromobacter ruhlandii strain LMG 1866 isolate LMG 1866	LMG 1866			A. ruhlandii	29	30	1330	1	0.0	93437	NZ_CADIJL010000001.1	AXC-6
	3	Achromobacter ruhlandii strain SCCH135:Ach223918 NODE_81_length_3497_cov_197.807602	ASM2752959v1			A. ruhlandii	25	533	1330	1	0.0	93437	NZ_JAPZVH010000081.1	AXC-6
	4	Achromobacter ruhlandii strain CCL 134 NODE_4_length_201915_cov_14.863044	ASM2580193v1			A. ruhlandii	341	481	1330	1	0.0	93437	NZ_JAOYMB010000004.1	AXC-6
	5	Achromobacter ruhlandii strain CCL 138 R NODE_5_length_247592_cov_15.210731	ASM2580191v1			A. ruhlandii	341	481	1330	1	0.0	93437	NZ_JAOYLZ010000005.1	AXC-6
	6	Achromobacter ruhlandii strain CCl 160 NODE_76_length_18863_cov_12.345204	ASM2580183v1			A. ruhlandii	341	481	1330	1	0.0	93437	NZ_JAOYLY010000076.1	AXC-6
	7	Achromobacter ruhlandii strain 561/1 NODE_2_length_469208_cov_118.925180	ASM2232524v1			A. ruhlandii	25	533	1330	1	0.0	93437	NZ_JAKJWT010000002.1	AXC-6
	8	Achromobacter ruhlandii strain LMG 7053 isolate LMG 7053	LMG 7053			A. ruhlandii	20	36	1328	0.99	0.0	93423	NZ_CADILJ010000005.1	new9
	9	MAG: Achromobacter ruhlandii isolate CTOTU48964 NODE_93_length_26048_cov_21.287500	ASM3206716v1			A. ruhlandii	20	new	1328	0.99	0.0	93423	NZ_DAMBJT010000048.1	new9
	10	Achromobacter ruhlandii strain 7022 contig_19	ASM163711v1			A. ruhlandii	20	36	1328	0.99	0.0	93423	NZ_LVKN01000071.1	new9
	11	Achromobacter ruhlandii strain SCCH3:ACH 33-1365 genome	ASM208213v1			A. ruhlandii	20	36	1328	0.99	0.0	93423	CP017433.1	new9
	12	Achromobacter ruhlandii strain SCCH94 Ach2121706 chromosome	ASM2846237v2			A. ruhlandii	20	36	1328	0.99	0.0	93423	CP127192.1	new9
	13	MAG: Achromobacter ruhlandii isolate CTOTU50415 NODE_84_length_73048_cov_11.725864	ASM3210398v1			A. ruhlandii	235	new	1325	1	0.0	93318	NZ_DAMDFG010000026.1	new10
	14	MAG: Achromobacter ruhlandii isolate CTOTU48230 NODE_5_length_469626_cov_54.293070	ASM3200114v1			A. ruhlandii	new	new	1325	1	0.0	93318	NZ_DAMAKJ010000004.1	new10
	15	MAG: Achromobacter ruhlandii isolate UW_MP_BURK2_1 Ga0455785_00073, whole genome shotgun sequence	ASM2264892v1			A. ruhlandii	23	new	1325	1	0.0	93318	NZ_JALCNG010000005.1	new1
	16	Achromobacter ruhlandii strain SCCH137 Ach2231057 NODE_1_length_321922_cov_60.388109	ASM2874564v1			A. ruhlandii	20	36	1323	0.99	0.0	93311	NZ_JAQZZN010000001.1	new11
	17	Achromobacter ruhlandii strain SCCH133 Ach223935 NODE_2_length_485537_cov_55.491812	ASM2846236v1			A. ruhlandii	20	36	1323	0.99	0.0	93311	NZ_JAQOUC010000002.1	new11
	18	Achromobacter ruhlandii strain SCCH140:Ach223725 NODE_3_length_301676_cov_189.291417,	ASM2752990v1			A. ruhlandii	20	36	1323	0.99	0.0	93311	NZ_JAPZVL010000003.1	new11
	19	Achromobacter xylosoxidans strain MN001, complete genome	ASM105105v1			A. ruhlandii	20	36	1323	0.99	0.0	93311	CP012046.1	new11
	20	Achromobacter ruhlandii strain LMG 3328 isolate LMG 3328	LMG 3328			A. ruhlandii	30	43	1319	1	0.0	93207	NZ_CADILE010000001.1	AXC-3
	21	Achromobacter ruhlandii strain 244/3 NODE_3_length_686763_cov_128.237931	ASM2232092v1			A. ruhlandii	30	536	1319	1	0.0	93207	NZ_JAKJXA010000003.1	AXC-3
	22	Achromobacter ruhlandii strain Ar319 NODE_1_length_919965_cov_15.8863_ID_1	ASM279960v1			A. ruhlandii	30	43	1319	1	0.0	93207	NZ_PHIH01000001.1	AXC-3
	23	Achromobacter ruhlandii strain 9035ralo NODE_53_length_19622_cov_4.80303	ASM1295668v1			A. ruhlandii	158	415	1317	0.99	0.0	93.2	NZ_JABBZE010000053.1	new12
	24	Achromobacter denitrificans strain USDA-ARS-USMARC-56712 chromosome	ASM151435v1	This record was removed by RefSeq staff	unverified source organism	A. ruhlandii	341	new	1314	1	0.0	93.10	CP013923.1	new13
	25	Achromobacter ruhlandii strain LMG 1864 isolate LMG 1864	LMG 1864			A. ruhlandii	28	37	1312	0.99	0.0	93088	NZ_CADIKY010000002.1	new14
	26	Achromobacter ruhlandii strain 7863 contig_82	ASM163710v1			A. ruhlandii	160	204	1303	1	0.0	92873	NZ_LVKO01000027.1	new15
	27	Achromobacter ruhlandii strain 2789STDY5608608	11861_6#3			A. ruhlandii	23	38	1297	1	0.0	92762	NZ_CYTG01000002.1	new16
	28	Achromobacter ruhlandii strain 2789STDY5608617	11861_6#11			A. ruhlandii	23	38	1297	1	0.0	92762	NZ_CYSV01000013.1	new16
	29	Achromobacter ruhlandii strain 2789STDY5608614	11861_6#7			A. ruhlandii	23	38	1297	1	0.0	92762	NZ_CYUB01000012.1	new16
	30	Achromobacter xylosoxidans strain FDAARGOS_162 chromosome	ASM155891v2	This record was removed by RefSeq staff	unverified source organism	A. ruhlandii	23	38	1297	1	0.0	92762	CP014065.2	new16
	31	Achromobacter ruhlandii strain CCL 138 NODE_298_length_7808_cov_5.038029	ASM2580195v1			A. ruhlandii	341	481	1225	0.93	0.0	93087	NZ_JAOYMA010000298.1	AXC-6 truncate
	32	Achromobacter ruhlandii 8173	LVKP00000000.1			A. ruhlandii	20	35
	33	Achromobacter ruhlandii strain 6241	LVKM00000000.1
